# Supplementary material for: A deep continental aquifer downhole sampler for microbiological studies
Source: Front Microbiol. 2023 Jan 4;13:1012400. doi: 10.3389/fmicb.2022.1012400 (PMC9846368; doi:10.3389/fmicb.2022.1012400)
Supplement: Supplementary TABLE S1 — Taxa of the OTUs presented in Figure 3 (heatmap). [file Table_1.XLSX]

## Sheet: Galaxy88-(FROGS_BIOM_to_TSV__ab
observation_name	blast_taxonomy	blast_subject	blast_perc_identity	blast_perc_query_coverage	blast_evalue	blast_aln_length
Cluster_1	Bacteria;Proteobacteria;Alphaproteobacteria;Rhizobiales;Rhizobiaceae;Allorhizobium-Neorhizobium-Pararhizobium-Rhizobium;Multi-affiliation	multi-subject	100.0	100.0	0.0	401
Cluster_2	Bacteria;Proteobacteria;Gammaproteobacteria;Burkholderiales;Burkholderiaceae;Ralstonia;unknown species	multi-subject	100.0	100.0	0.0	426
Cluster_3	Bacteria;Nitrospirota;Thermodesulfovibrionia;unknown order;unknown family;unknown genus;unknown species	FJ484782.1.1330	98.504	100.0	0.0	401
Cluster_4	Bacteria;Proteobacteria;Gammaproteobacteria;Burkholderiales;Comamonadaceae;Aquabacterium;Multi-affiliation	multi-subject	100.0	100.0	0.0	426
Cluster_5	Bacteria;Desulfobacterota;Desulfobulbia;Desulfobulbales;Desulfurivibrionaceae;Desulfurivibrio;unknown species	LC276060.1.1484	100.0	100.0	0.0	428
Cluster_6	Bacteria;Proteobacteria;Alphaproteobacteria;Sphingomonadales;Sphingomonadaceae;Multi-affiliation;Multi-affiliation	multi-subject	100.0	100.0	0.0	401
Cluster_7	Bacteria;Proteobacteria;Gammaproteobacteria;Pseudomonadales;Pseudomonadaceae;Pseudomonas;Multi-affiliation	multi-subject	100.0	100.0	0.0	426
Cluster_8	Bacteria;Proteobacteria;Gammaproteobacteria;Pseudomonadales;Moraxellaceae;Acinetobacter;Multi-affiliation	multi-subject	100.0	100.0	0.0	427
Cluster_9	Bacteria;Acidobacteriota;Acidobacteriae;Subgroup 2;unknown family;unknown genus;unknown species	DQ451505.1.1486	99.516	100.0	0.0	413
Cluster_10	Bacteria;Proteobacteria;Alphaproteobacteria;Rhizobiales;Rhizobiaceae;Allorhizobium-Neorhizobium-Pararhizobium-Rhizobium;Multi-affiliation	multi-subject	100.0	100.0	0.0	401
Cluster_11	Bacteria;Firmicutes;Desulfotomaculia;Desulfotomaculales;Desulfurisporaceae;SCADC1-2-3;unknown species	AF407206.1.1504	96.552	100.0	0.0	406
Cluster_12	Bacteria;Proteobacteria;Gammaproteobacteria;Burkholderiales;Oxalobacteraceae;Undibacterium;Undibacterium oligocarboniphilum	GQ379228.1.1527	100.0	100.0	0.0	426
Cluster_13	Bacteria;Proteobacteria;Gammaproteobacteria;Pseudomonadales;Pseudomonadaceae;Multi-affiliation;Multi-affiliation	multi-subject	100.0	100.0	0.0	426
Cluster_14	Bacteria;Nitrospirota;Thermodesulfovibrionia;unknown order;unknown family;unknown genus;unknown species	multi-subject	99.252	100.0	0.0	401
Cluster_15	Bacteria;Acidobacteriota;Multi-affiliation;Multi-affiliation;Multi-affiliation;Multi-affiliation;Multi-affiliation	multi-subject	multi-identity	100.0	3.57e-109	multi-alignment-lg
Cluster_16	Bacteria;Proteobacteria;Gammaproteobacteria;Burkholderiales;Rhodocyclaceae;Azospira;Multi-affiliation	multi-subject	100.0	100.0	0.0	426
Cluster_17	Bacteria;Proteobacteria;Gammaproteobacteria;Burkholderiales;Comamonadaceae;Hydrogenophaga;unknown species	KF975530.1.1497	100.0	100.0	0.0	426
Cluster_18	Bacteria;Desulfobacterota;Desulfobulbia;Desulfobulbales;Desulfurivibrionaceae;MSBL7;unknown species	JX223686.1.1521	97.424	100.0	0.0	427
Cluster_19	Bacteria;Proteobacteria;Gammaproteobacteria;Burkholderiales;Burkholderiaceae;Ralstonia;Multi-affiliation	multi-subject	100.0	100.0	0.0	426
Cluster_20	Bacteria;Proteobacteria;Gammaproteobacteria;Burkholderiales;Hydrogenophilaceae;Thiobacillus;unknown species	GQ396979.1.1499	99.296	100.0	0.0	426
Cluster_21	Bacteria;Proteobacteria;Alphaproteobacteria;Rhizobiales;Rhizobiaceae;Allorhizobium-Neorhizobium-Pararhizobium-Rhizobium;Multi-affiliation	multi-subject	100.0	100.0	0.0	401
Cluster_22	Bacteria;Proteobacteria;Gammaproteobacteria;Burkholderiales;Rhodocyclaceae;unknown genus;unknown species	EF205275.1.1500	100.0	100.0	0.0	426
Cluster_23	Bacteria;Proteobacteria;Gammaproteobacteria;Pseudomonadales;Pseudomonadaceae;Pseudomonas;Multi-affiliation	multi-subject	100.0	100.0	0.0	426
Cluster_24	Bacteria;Proteobacteria;Alphaproteobacteria;Rhizobiales;Xanthobacteraceae;Bradyrhizobium;Multi-affiliation	multi-subject	100.0	100.0	0.0	401
Cluster_25	Bacteria;Acidobacteriota;Holophagae;Holophagales;Holophagaceae;marine group;unknown species	AM180885.1.1567	99.061	100.0	0.0	426
Cluster_26	Bacteria;Desulfobacterota;Desulfobaccia;Desulfobaccales;Desulfobaccaceae;Desulfobacca;unknown species	FJ484758.1.1346	96.956	100.0	0.0	427
Cluster_27	Bacteria;Proteobacteria;Gammaproteobacteria;Burkholderiales;Hydrogenophilaceae;Thiobacillus;unknown species	KF494448.1.1500	99.765	100.0	0.0	426
Cluster_28	Bacteria;Proteobacteria;Alphaproteobacteria;Caulobacterales;Caulobacteraceae;Brevundimonas;Multi-affiliation	multi-subject	100.0	100.0	0.0	401
Cluster_29	Bacteria;Desulfobacterota;Desulfovibrionia;Desulfovibrionales;Desulfovibrionaceae;Desulfovibrio;unknown species	JX066671.1.1408	98.832	100.0	0.0	428
Cluster_30	Bacteria;Desulfobacterota;Desulfomonilia;Desulfomonilales;Desulfomonilaceae;Desulfomonile;unknown species	JN977383.1.1549	94.86	100.0	0.0	428
Cluster_31	Bacteria;Proteobacteria;Gammaproteobacteria;Burkholderiales;Burkholderiaceae;Ralstonia;Multi-affiliation	multi-subject	100.0	100.0	0.0	426
Cluster_32	Bacteria;Proteobacteria;Gammaproteobacteria;Burkholderiales;Comamonadaceae;Acidovorax;Acidovorax sp.	multi-subject	100.0	100.0	0.0	426
Cluster_33	Bacteria;Proteobacteria;Gammaproteobacteria;Burkholderiales;Rhodocyclaceae;unknown genus;unknown species	DQ354749.1.1500	100.0	100.0	0.0	426
Cluster_34	Bacteria;Proteobacteria;Alphaproteobacteria;Rhizobiales;Rhizobiaceae;Allorhizobium-Neorhizobium-Pararhizobium-Rhizobium;Rhizobium ipomoeae	HE866935.1.1403	99.751	100.0	0.0	401
Cluster_35	Bacteria;Proteobacteria;Gammaproteobacteria;Burkholderiales;Burkholderiaceae;Burkholderia-Caballeronia-Paraburkholderia;Multi-affiliation	multi-subject	99.765	100.0	0.0	426
Cluster_36	Bacteria;Proteobacteria;Alphaproteobacteria;Rhizobiales;Rhizobiaceae;Allorhizobium-Neorhizobium-Pararhizobium-Rhizobium;unknown species	HM066671.1.1455	99.501	100.0	0.0	401
Cluster_37	Bacteria;Proteobacteria;Alphaproteobacteria;unknown order;unknown family;unknown genus;unknown species	FJ479557.1.1454	100.0	100.0	0.0	401
Cluster_38	Bacteria;Desulfobacterota;Desulfovibrionia;Desulfovibrionales;Desulfovibrionaceae;Desulfovibrio;Multi-affiliation	multi-subject	100.0	100.0	0.0	426
Cluster_39	Bacteria;Desulfobacterota;Desulfobaccia;Desulfobaccales;Desulfobaccaceae;Desulfobacca;unknown species	DQ811819.1.1523	96.037	100.0	0.0	429
Cluster_40	Bacteria;Nitrospirota;Thermodesulfovibrionia;Thermodesulfovibrionales;Thermodesulfovibrionaceae;Thermodesulfovibrio;Multi-affiliation	multi-subject	100.0	100.0	0.0	402
Cluster_41	Bacteria;Proteobacteria;Gammaproteobacteria;Burkholderiales;Hydrogenophilaceae;Thiobacillus;unknown species	multi-subject	99.061	100.0	0.0	426
Cluster_42	Bacteria;Bacteroidota;Bacteroidia;Cytophagales;Spirosomaceae;Pseudarcicella;unknown species	EU802021.1.1480	99.762	100.0	0.0	420
Cluster_43	Bacteria;Sva0485;unknown class;unknown order;unknown family;unknown genus;unknown species	JX472341.1.1389	98.126	100.0	0.0	427
Cluster_44	Bacteria;Proteobacteria;Alphaproteobacteria;Caulobacterales;Caulobacteraceae;Brevundimonas;Multi-affiliation	multi-subject	100.0	100.0	0.0	401
Cluster_45	Bacteria;Desulfobacterota;Desulfobacteria;Desulfobacterales;Desulfosarcinaceae;unknown genus;unknown species	multi-subject	99.063	100.0	0.0	427
Cluster_46	Bacteria;Proteobacteria;Gammaproteobacteria;Burkholderiales;Comamonadaceae;Multi-affiliation;Multi-affiliation	multi-subject	100.0	100.0	0.0	426
Cluster_47	Bacteria;Acidobacteriota;Holophagae;Holophagales;Holophagaceae;unknown genus;unknown species	EF562076.1.1468	99.061	100.0	0.0	426
Cluster_48	Bacteria;Desulfobacterota;Desulfobaccia;Desulfobaccales;Desulfobaccaceae;Desulfobacca;unknown species	FJ638545.1.1455	99.297	100.0	0.0	427
Cluster_49	Bacteria;Proteobacteria;Gammaproteobacteria;Gammaproteobacteria Incertae Sedis;unknown family;Acidibacter;unknown species	multi-subject	99.765	100.0	0.0	426
Cluster_50	Bacteria;Proteobacteria;Gammaproteobacteria;Xanthomonadales;Xanthomonadaceae;Thermomonas;Thermomonas haemolytica	AJ300185.1.1500	99.765	100.0	0.0	426
Cluster_51	Bacteria;Desulfobacterota;Desulfovibrionia;Desulfovibrionales;Desulfovibrionaceae;Desulfovibrio;Desulfovibrio putealis	multi-subject	100.0	100.0	0.0	427
Cluster_52	Bacteria;Proteobacteria;Gammaproteobacteria;Burkholderiales;Burkholderiaceae;Burkholderia-Caballeronia-Paraburkholderia;unknown species	KY432398.1.1377	99.765	100.0	0.0	426
Cluster_53	Bacteria;Proteobacteria;Alphaproteobacteria;Rhizobiales;Hyphomicrobiaceae;Hyphomicrobium;unknown species	multi-subject	100.0	100.0	0.0	401
Cluster_54	Bacteria;Proteobacteria;Gammaproteobacteria;Burkholderiales;Comamonadaceae;Pelomonas;Pelomonas saccharophila	multi-subject	99.765	100.0	0.0	426
Cluster_55	Bacteria;Synergistota;Synergistia;Synergistales;Synergistaceae;unknown genus;unknown species	GU180052.1.1578	96.79	100.0	0.0	405
Cluster_56	Bacteria;Proteobacteria;Alphaproteobacteria;Rhodospirillales;Magnetospirillaceae;Magnetospirillum;Multi-affiliation	multi-subject	100.0	100.0	0.0	401
Cluster_57	Bacteria;Proteobacteria;Gammaproteobacteria;Burkholderiales;Oxalobacteraceae;Herbaspirillum;Multi-affiliation	multi-subject	100.0	100.0	0.0	426
Cluster_58	Bacteria;Firmicutes;Bacilli;Bacillales;Bacillaceae;Bacillus;Multi-affiliation	multi-subject	99.765	100.0	0.0	426
Cluster_59	Bacteria;Proteobacteria;Alphaproteobacteria;Rhizobiales;Xanthobacteraceae;Multi-affiliation;Multi-affiliation	multi-subject	100.0	100.0	0.0	401
Cluster_61	Bacteria;Nitrospirota;Nitrospiria;Nitrospirales;Nitrospiraceae;Nitrospira;unknown species	multi-subject	99.76	100.0	0.0	416
Cluster_62	Bacteria;Proteobacteria;Gammaproteobacteria;Burkholderiales;Comamonadaceae;Tepidimonas;unknown species	multi-subject	100.0	100.0	0.0	426
Cluster_63	Bacteria;Proteobacteria;Alphaproteobacteria;Rhizobiales;Rhizobiaceae;Mesorhizobium;Multi-affiliation	multi-subject	100.0	100.0	0.0	401
Cluster_64	Bacteria;Firmicutes;Bacilli;Lactobacillales;Lactobacillaceae;Amylolactobacillus;Multi-affiliation	multi-subject	100.0	100.0	0.0	426
Cluster_65	Bacteria;Proteobacteria;Gammaproteobacteria;Burkholderiales;Comamonadaceae;Acidovorax;unknown species	KC633499.1.1493	100.0	100.0	0.0	426
Cluster_66	Bacteria;Proteobacteria;Alphaproteobacteria;Caulobacterales;Caulobacteraceae;Caulobacter;Multi-affiliation	multi-subject	100.0	100.0	0.0	401
Cluster_68	Bacteria;Proteobacteria;Alphaproteobacteria;Rhizobiales;Beijerinckiaceae;Methylobacterium-Methylorubrum;Multi-affiliation	multi-subject	100.0	100.0	0.0	401
Cluster_71	Bacteria;Nitrospirota;Thermodesulfovibrionia;Thermodesulfovibrionales;Thermodesulfovibrionaceae;Thermodesulfovibrio;Thermodesulfovibrio sp.	MAVV01000012.7313.8835	100.0	100.0	0.0	402
Cluster_72	Bacteria;Proteobacteria;Alphaproteobacteria;Rhizobiales;Rhizobiaceae;Allorhizobium-Neorhizobium-Pararhizobium-Rhizobium;Multi-affiliation	multi-subject	96.758	100.0	0.0	401
Cluster_73	Bacteria;Proteobacteria;Gammaproteobacteria;Pseudomonadales;Pseudomonadaceae;Pseudomonas;Multi-affiliation	multi-subject	100.0	100.0	0.0	426
Cluster_74	Bacteria;Proteobacteria;Alphaproteobacteria;Caulobacterales;Caulobacteraceae;Brevundimonas;Multi-affiliation	multi-subject	100.0	100.0	0.0	401
Cluster_75	Bacteria;Nitrospirota;Thermodesulfovibrionia;unknown order;unknown family;unknown genus;unknown species	FJ484782.1.1330	97.506	100.0	0.0	401
Cluster_76	Bacteria;Proteobacteria;Alphaproteobacteria;unknown order;unknown family;unknown genus;unknown species	JF266208.1.1316	99.252	100.0	0.0	401
Cluster_77	Bacteria;Desulfobacterota;Desulfobacteria;Desulfobacterales;Desulfobacteraceae;unknown genus;unknown species	KR095205.1.1521	99.532	100.0	0.0	427
Cluster_78	Bacteria;Proteobacteria;Alphaproteobacteria;Rhodobacterales;Rhodobacteraceae;Falsirhodobacter;unknown species	HM256175.1.1284	100.0	100.0	0.0	401
Cluster_79	Bacteria;Proteobacteria;Alphaproteobacteria;Sphingomonadales;Sphingomonadaceae;Sphingomonas;Multi-affiliation	multi-subject	100.0	100.0	0.0	401
Cluster_80	Bacteria;Proteobacteria;Gammaproteobacteria;Burkholderiales;Burkholderiaceae;Burkholderia-Caballeronia-Paraburkholderia;Paraburkholderia ferrariae	AB537487.1.1456	100.0	100.0	0.0	426
Cluster_81	Bacteria;Spirochaetota;Spirochaetia;Spirochaetales;Spirochaetaceae;unknown genus;Rectinema cohabitans	KP297860.1.1501	100.0	100.0	0.0	426
Cluster_82	Bacteria;Proteobacteria;Gammaproteobacteria;Pseudomonadales;Moraxellaceae;Acinetobacter;Multi-affiliation	multi-subject	100.0	100.0	0.0	427
Cluster_83	Bacteria;Proteobacteria;Gammaproteobacteria;Burkholderiales;Comamonadaceae;Curvibacter;Multi-affiliation	multi-subject	100.0	100.0	0.0	426
Cluster_85	Bacteria;Firmicutes;Desulfotomaculia;Desulfotomaculales;Desulfurisporaceae;SCADC1-2-3;unknown species	AF407206.1.1504	99.752	100.0	0.0	404
Cluster_86	Bacteria;Proteobacteria;Gammaproteobacteria;Pseudomonadales;Pseudomonadaceae;Pseudomonas;Multi-affiliation	multi-subject	100.0	100.0	0.0	426
Cluster_89	Bacteria;Proteobacteria;Multi-affiliation;Multi-affiliation;Multi-affiliation;Multi-affiliation;Multi-affiliation	multi-subject	100.0	100.0	0.0	426
Cluster_90	Bacteria;Proteobacteria;Alphaproteobacteria;Acetobacterales;Acetobacteraceae;Roseococcus;Multi-affiliation	multi-subject	100.0	100.0	0.0	401
Cluster_92	Bacteria;Nitrospirota;Thermodesulfovibrionia;unknown order;unknown family;unknown genus;unknown species	FJ484782.1.1330	96.758	100.0	0.0	401
Cluster_93	Bacteria;Proteobacteria;Gammaproteobacteria;Xanthomonadales;Xanthomonadaceae;Silanimonas;unknown species	multi-subject	98.592	100.0	0.0	426
Cluster_94	Bacteria;Proteobacteria;Alphaproteobacteria;Acetobacterales;Acetobacteraceae;Acidocella;unknown species	JF500199.1.1443	100.0	100.0	0.0	401
Cluster_95	Bacteria;Firmicutes;Desulfotomaculia;Desulfotomaculales;Desulfurisporaceae;SCADC1-2-3;unknown species	GQ844364.1.1576	95.545	100.0	0.0	404
Cluster_96	Bacteria;Bacteroidota;Bacteroidia;Chitinophagales;Chitinophagaceae;Terrimonas;unknown species	EU937861.1.1417	98.812	100.0	0.0	421
Cluster_99	Bacteria;Proteobacteria;Gammaproteobacteria;Burkholderiales;Comamonadaceae;Multi-affiliation;Multi-affiliation	multi-subject	99.765	100.0	0.0	426
Cluster_100	Bacteria;Proteobacteria;Gammaproteobacteria;Burkholderiales;Comamonadaceae;Hydrogenophaga;unknown species	JN398092.1.1448	99.765	100.0	0.0	426
Cluster_101	Bacteria;Firmicutes;Bacilli;Lactobacillales;Streptococcaceae;Lactococcus;Multi-affiliation	multi-subject	100.0	100.0	0.0	426
Cluster_104	Bacteria;Proteobacteria;Alphaproteobacteria;Caulobacterales;Caulobacteraceae;Phenylobacterium;Phenylobacterium falsum	AJ717391.1.1465	100.0	100.0	0.0	401
Cluster_106	Bacteria;Proteobacteria;Alphaproteobacteria;Rhizobiales;Rhizobiaceae;Allorhizobium-Neorhizobium-Pararhizobium-Rhizobium;Multi-affiliation	multi-subject	99.002	100.0	0.0	401
Cluster_108	Bacteria;Firmicutes;D8A-2;unknown order;unknown family;unknown genus;unknown species	EF205571.1.1483	94.145	100.0	0.0	427
Cluster_109	Bacteria;Firmicutes;Desulfotomaculia;Desulfotomaculales;Desulfurisporaceae;SCADC1-2-3;unknown species	multi-subject	98.515	100.0	0.0	404
Cluster_111	Bacteria;Actinobacteriota;Actinobacteria;Frankiales;Sporichthyaceae;Multi-affiliation;Multi-affiliation	multi-subject	99.754	100.0	0.0	406
Cluster_116	Bacteria;Proteobacteria;Gammaproteobacteria;Burkholderiales;Comamonadaceae;Acidovorax;unknown species	JX515492.1.1497	93.677	100.0	0.0	427
Cluster_117	Bacteria;Proteobacteria;Gammaproteobacteria;Gammaproteobacteria Incertae Sedis;unknown family;Acidibacter;unknown species	multi-subject	99.765	100.0	0.0	426
Cluster_118	Bacteria;Desulfobacterota;Desulfobacteria;Desulfobacterales;Desulfosarcinaceae;Desulfatirhabdium;unknown species	AY604053.1.1520	100.0	99.53161592505855	0.0	425
Cluster_119	Bacteria;Proteobacteria;Gammaproteobacteria;Pseudomonadales;Pseudomonadaceae;Pseudomonas;Multi-affiliation	multi-subject	100.0	100.0	0.0	426
Cluster_121	Bacteria;Proteobacteria;Gammaproteobacteria;Burkholderiales;Rhodocyclaceae;Azospira;unknown species	KF956442.1.1460	97.183	99.76525821596243	0.0	426
Cluster_122	Bacteria;Proteobacteria;Gammaproteobacteria;CHAB-XI-27;unknown family;unknown genus;unknown species	AF526927.1.1480	94.848	100.0	0.0	427
Cluster_123	Bacteria;Proteobacteria;Gammaproteobacteria;Burkholderiales;Burkholderiaceae;Ralstonia;unknown species	multi-subject	99.061	100.0	0.0	426
Cluster_126	Bacteria;Proteobacteria;Gammaproteobacteria;Burkholderiales;Oxalobacteraceae;unknown genus;unknown species	AY509446.1.1463	99.531	100.0	0.0	426
Cluster_130	Bacteria;Proteobacteria;Alphaproteobacteria;Rhizobiales;Beijerinckiaceae;Bosea;Multi-affiliation	multi-subject	100.0	100.0	0.0	401
Cluster_134	Bacteria;Proteobacteria;Alphaproteobacteria;Rhizobiales;Rhizobiaceae;Allorhizobium-Neorhizobium-Pararhizobium-Rhizobium;Multi-affiliation	multi-subject	99.002	100.0	0.0	401
Cluster_137	Bacteria;Actinobacteriota;Actinobacteria;Corynebacteriales;Nocardiaceae;Rhodococcus;Multi-affiliation	multi-subject	100.0	100.0	0.0	406
Cluster_143	Bacteria;Proteobacteria;Alphaproteobacteria;Rhizobiales;Xanthobacteraceae;Xanthobacter;Xanthobacter autotrophicus	multi-subject	100.0	100.0	0.0	401
